# Supplementary material for: An intralayer microcircuit in the temporal association cortex underlies sensory-induced escape in mice
Source: Nat Commun. 2026 Mar 17;17:4088. doi: 10.1038/s41467-026-70754-z (PMC13144386; doi:10.1038/s41467-026-70754-z)
Supplement: Supplementary file 4 — Supplementary Data 1 [file 41467_2026_70754_MOESM4_ESM.xlsx]

## Sheet: Sheet1
Figure	Panel	Statistic test	Exact P - value, F - value with degree of freedom for ANOVAs, t - value with degree of freedom for t - tests, D value for K-S test
1	d	Kolmogorov–Smirnov test	D = 0.694, P = 2.31 x 10-4, two-sided
1	f	One-way repeated-measures ANOVA with post test	ANOVA result F(2,12) = 35.185, P = 1×10-5 Bonferroni multiple comparisons test: Probability: Sound vs Light: P = 0.0008 Sound vs Air puff: P = 0.0011 Light vs Air puff: P > 0.999
1	g	One-way repeated-measures ANOVA with post test	ANOVA result F(2,12) = 86.330, P = 7.53×10-8 Bonferroni multiple comparisons test: Latency: Sound vs Light: P = 6 x 10-6 Sound vs Air puff: P = 4 x 10-5 Light vs Air puff: P = 0.5159
1	h	One-way repeated-measures ANOVA with post test	ANOVA result F(2,12) = 0.577, P = 0.576 Bonferroni multiple comparisons test: Peak speed: Sound vs Light: P = 0.5540 Sound vs Air puff: P > 0.999 Light vs Air puff: P > 0.999
1	i	One-way repeated-measures ANOVA with post test	ANOVA result F(2,12) = 15.448, P = 4.79 × 10-4 Bonferroni multiple comparisons test: Duration: Sound vs Light: P = 0.0131 Sound vs Air puff: P =0.0191 Light vs Air puff: P > 0.999
1	m	Kolmogorov–Smirnov test	D = 0.678, P < 10-4, two-sided
1	n	One-way repeated-measures ANOVA with post test	ANOVA result F(2,12) = 11.75, P = 0.001 Bonferroni multiple comparisons test: Probability: Sound vs Light: P = 0.0340 Sound vs Air puff: P = 0.0127 Light vs Air puff: P > 0.999
1	o	One-way repeated-measures ANOVA with post test	ANOVA result F(1.107, 6.641) = 79.288, P = 1.21×10-7 Bonferroni multiple comparisons test: Latency: Sound vs Light: P = 2.91 × 10-4 Sound vs Air puff: P = 3.19 × 10-4 Light vs Air puff: P > 0.999
1	p	One-way repeated-measures ANOVA with post test	ANOVA result F(2,12) = 0.984, P = 0.402 Bonferroni multiple comparisons test: Peak speed: Sound vs Light: P = 0.8835 Sound vs Air puff: P = 0.4080 Light vs Air puff: P > 0.999
1	q	One-way repeated-measures ANOVA with post test	ANOVA result F(2,12) = 208.446, P = 4.8×10-10 Bonferroni multiple comparisons test: Duration: Sound vs Light: P = 1.47 × 10-4 Sound vs Air puff: P = 3 × 10-6 Light vs Air puff: P = 1.69 × 10-4
1	r	One-way repeated-measures ANOVA with post test	ANOVA result F(1.504, 4.218) = 260.973, P = 5.7×10-5 Bonferroni multiple comparisons test: Before vs CNO: P = 2.13 × 10-4 CNO vs Wash: P = 3.01 × 10-4
1	s	Paired t test	Sound: t6 = 18.266, P = 2×10-6 two-sided Light: t6 = 14.327, P = 7×10-6 two-sided Air puff: t6 = 10.849, P = 3.6×10-5 two-sided
1	t	Paired t test	Sound: t6 = -0.523, P = 0.620 two-sided Light: t6 = 1.127, P = 0.303 two-sided Air puff: t6 = 0.922, P = 0.392 two-sided
1	u	Paired t test	t6 = 10.405, P = 1.41×10-4 two-sided
1	v	Paired t test	Sound: t6 = 12.178, P = 1.9×10-5 two-sided Light: t6 = 6.209, P = 0.001 two-sided Air puff: t6 = 8.191, P = 1.78×10-4 two-sided
1	w	Paired t test	Sound: t6 = 0.018, P = 0.9862 two-sided Light: t6 = -0.5252, P = 0.6183 two-sided Air puff: t6 = -0.2696, P = 0.7965 two-sided
2	d	F test	F(4,11) = 530.76, P = 3.543 × 10-12 R2 = 0.892
2	f	F test	F(4,6) = 93.74, P = 1.978 × 10-5 R2 = 0.523
3	d	Two-way ANOVA with post test	ANOVA result F(1,12) = 112.012, P = 1.93 × 10-7 Bonferroni multiple comparisons test: hM4D group: CNO pre vs CNO: 95% CI, P < 10-6 mCherry control group: CNO pre vs CNO: 95% CI, P = 0.7412 mCherry CNO vs hM4D CNO: 95% CI, P < 10-6
3	h	Two-way ANOVA with post test	ANOVA result F(1,12) = 62.159, P = 4 × 10-6 Bonferroni multiple comparisons test: eNpHR group: LED on vs LED off: 95% CI, P < 10-6 mCherry control group: LED on vs LED off: 95% CI, P = 0.8117 mCherry LED on vs eNpHR LED on: 95% CI, P < 10-6
3	l	Two-way ANOVA with post test	ANOVA result Bonferroni multiple comparisons test: Distance: F(1,18) = 5.192, P = 0.0351 hM4D group: CNO pre vs CNO: 95% CI, P = 0.0032 mCherry control group: CNO pre vs CNO: 95% CI, P = 0.8588 mCherry CNO vs hM4D CNO: 95% CI, P = 0.0081 Speed: F(1,18) = 15.679, P = 9.19 × 10-4 hM4D group: CNO pre vs CNO: 95% CI, P = 2.7 × 10-5 mCherry control group: CNO pre vs CNO: 95% CI, P = 0.9859 mCherry CNO…
3	p	Two-way ANOVA with post test	ANOVA result Bonferroni multiple comparisons test: Distance: F(1,18) =27.705, P = 5 × 10-5 hM4D group: CNO pre vs CNO: 95% CI, P < 10-6 mCherry control group: CNO pre vs CNO: 95% CI, P = 0.2142 mCherry CNO vs hM4D CNO: 95% CI, P = 2 × 10-6 Speed: F(1,18) = 51.165, P = 1 × 10-6 hM4D group: CNO pre vs CNO: 95% CI, P < 10-6 mCherry control group: CNO pre vs CNO: 95% CI, P = 0.0530 mCherry CNO vs hM4…
4	b	Kolmogorov–Smirnov test	D = 0.487, P < 10-4, two-sided
4	f	Permutation test	P = 9.9 × 10-4 two-sided
4	g	F test	Left, F(4,17) = 80.82, P = 2.89 × 10-10 R2 = 0.9324
			Right, F(4,27) = 96.69, P = 1.01 × 10-14 R2 = 0.9165
4	k	Permutation test	P = 0.001 two-sided
4	l	F test	Left, F(4,14) = 30.37, P = 2.195 × 10-6 R2 = 0.6075
			Right, F(4,10) = 45.62, P = 3.849 × 10-6 R2 = 0.7285
4	n	Permutation test	P < 10-6 two-sided
4	p	One-way ANOVA with post test	ANOVA result F(2,101) = 220.3, P = 1.46 × 10-37 Tukey's multiple comparisons test: depth location: unSR vs. SR: P < 10-6 SR vs. R: P < 10-6
4	q	One-way ANOVA with post test	ANOVA result F(2,101) = 18.588, P = 1.34 × 10-7 Tukey's multiple comparisons test: depth location: unSR vs. SR: P < 10-6 SR vs. R: P = 0.4648
4	r	One-way ANOVA with post test	ANOVA result F(2,186) = 51.552, P = 1.54 × 10-18 Dunnett T3 multiple comparisons test: peak spike rate: unSR vs. SR: P < 10-6 SR vs. R: P = 0.0104
4	s	Mann‒Whitney U test	unSR-SS vs SR-SS: U = 194, z = -3.1944, P = 0.0014 two-sided
		Two-sample t test	unSR-LS vs SR-LS: t23 = -5.4872, P = 1.4 × 10-5 two-sided unSR-AP vs SR-AP: t55 = -5.7133, P = 4.65 × 10-7 two-sided
4	t	Mann‒Whitney U test	unSR-SS vs SR-SS: U = 125.5, z = -0.085, P = 0.9326 two-sided unSR-LS vs SR-LS: U = 19, z = -0.014, P = 0.8875 two-sided
		Two-sample t test	unSR-AP vs SR-AP: t32 = 0.774, P = 0.4446 two-sided
4	u	Kruskal‒Wallis one‒way ANOVA with post test	K-W = 45.319, P = 1.44 × 10-10 Bonferroni multiple comparisons test: R vs SR: P < 10-6 R vs unSR: P < 10-6 SR vs unSR: P > 0.999
5	j	Paired t test	Speed: AC: t4 =10.2869, P = 5.04 × 10-4, two-sided MGB: t4 = 8.5740, P = 0.001, two-sided S1: t4 = 4.1735, P = 0.014, two-sided V2L:t4 = 3.6741, P = 0.0213, t wo-sided DLG: t4 = 4.4584, P = 0.0112, two-sided Probability: AC: t4 =10.5879, P = 4.5 × 10-4, two-sided MGB: t4 = 21.7778, P = 2.6 x 10-5, two-sided S1: t4 = 9.9138, P = 5.81 × 10-4, two-sided V2L:t4 = 8.2572, P = 0.0012, two-sided DLG: t4…
5	k	Paired t test	Speed: AC: t4 =4.3587, P = 0.0121, two-sided MGB: t4 = 0.9124, P = 0.4132, two-sided S1: t4 = 1.6090, P =0.1829, two-sided V2L: t4 = 14.0410, P =1.49 × 10-4, two-sided DLG: t4 =48.8396, P = 1 x 10-6, two-sided Probability: AC: t4 =4.8505, P = 0.0083, two-sided MGB: t4 = -2.6318, P = 0.0581, two-sided S1: t4 = 1.183, P = 0.3023, two-sided V2L:t4 = 14.8492, P = 1.2 × 10-4, two-sided DLG: t4 = 9.408…
5	l	Paired t test	Speed: AC: t4 =1.3669, P = 0.2435, two-sided MGB: t4 = 2.1079, P = 0.1027, two-sided S1: t4 = 11.7644, P = 2.99 × 10-4, two-sided V2L:t4 = 0.5613, P = 0.6045, two-sided DLG: t4 =1.3548, P = 0.2470, two-sided Probability: AC: t4 =0.7027, P = 0.521, two-sided MGB: t4 = 0.222, P = 0.8352, two-sided S1: t4 = 7.8825, P = 0.0014, two-sided V2L:t4 = -2.0103, P = 0.1148, two-sided DLG: t4 = 1.8549, P = 0…
6	e	Two-sample t test	Proximal soma dendrites: SensTeA vs TeAdPAG: t8 = 4.0508, P = 0.0037. two-sided Apical terminal dendrite cluster: SensTeA vs TeAdPAG: t8 = 3.1743, P = 0.0131. two-sided
6	f	Two-sample t test	SensTeA vs TeAdPAG: t18 = 2.2082, P = 0.0404, two-sided
6	k	Two-sample t test.	action potential halfwidths: t12.838 = -3.2759, P = 0.0061, two-sided
			F/I (firing rate/current) slope: t18 = 4.8353, P = 1.33 × 10-4, two-sided
6	l	Paired t test	EPSC: t9 = -8.6468, P = 1.2 × 10-5, two-sided IPSC: t9 = 12.2603, P = 1 × 10-6, two-sided
7	f	One-way ANOVA with post test	ANOVA result F(2,24) = 74.87, P = 3.18 × 10-8 Tukey's multiple comparisons test: ACTeA-ChR2+ vs. AC-TeA-ChR2-: P < 10-6, ACTeA-ChR2+ vs. TeAdPAG-ChR2+: P = 0.9119, AC-TeA-ChR2- vs. TeAdPAG-ChR2+: P < 10-6
7	g	One-way ANOVA with post test	ANOVA result F(2,15) = 98.0402, P = 2.44 × 10-9 Dunntee T3 multiple comparisons test: ACTeA vs. TeAdPAG: P = 0.0268
7	i	One-way ANOVA with post test	ANOVA result F(2, 24) = 468.9227, P = 5.82 × 10-20 Dunntee T3 multiple comparisons test: ACTeA-ChR2+ vs. AC-TeA-ChR2-: P = 6 × 10-6 ACTeA-ChR2+ vs. TeAdPAG-ChR2+: P = 0.7921 AC-TeA-ChR2- vs. TeAdPAG-ChR2+: P = 6 × 10-6
7	j	One-way ANOVA with post test	ANOVA result F(2, 72) = 34.716, P = 2.78 × 10-11 Bonferroni multiple comparisons test: ACTeA-ChR2+ vs. AC-TeA-ChR2-: P = 4.4 × 10-8 ACTeA-ChR2+ vs. TeAdPAG-ChR2+: P = 5.49 × 10-10 AC-TeA-ChR2- vs. TeAdPAG-ChR2+: P > 0.999
7	n	One-way repeated-measures ANOVA with post test	ANOVA result F(2,12) = 142.4438, P = 4.36 × 10-9 Bonferroni multiple comparisons test: Pre vs CNO: P = 2.8 × 10-5 Pre vs Rec: P > 0.999 CNO vs Rec: P = 5.5 × 10-5
Supplementary 5	e	One-way repeated-measures ANOVA with post test	ANOVA result F(2,12) = 176.4602, P = 1.26 × 10-9 Bonferroni multiple comparisons test: Single vs Two sensory: P = 1.6 × 10-5 Single vs Three sensory: P = 1.1 × 10-5 Two sensory vs Three sensory:P = 5.44 × 10-4
	f		ANOVA result F(2,12) =35.3831, P = 9 × 10-6 Bonferroni multiple comparisons test: Single vs Two sensory: P = 3.91 × 10-4 Single vs Three sensory: P = 7.67 × 10-4 Two sensory vs Three sensory: P > 0.999
Supplementary 5	j	One-way repeated-measures ANOVA with post test	Freq: ANOVA result F(2,12) = 1.1761, P = 0.3416. Bonferroni multiple comparisons test: 12 vs 6.5: P = 0.5884 12 vs 18.5: P > 0.999 6.5 vs 18.5: P = 0.5419 Dur: ANOVA result F(2,12) = 2.2700, P = 0.1458. Bonferroni multiple comparisons test: 1 vs 5: P > 0.999 1 vs 8: P = 0.6976 5 vs 8: P = 0.3145 Int: ANOVA result F(2,12) = 150.8438, P = 3.13 × 10-9 Bonferroni multiple comparisons test: 50 vs 80: …
	k		Freq: ANOVA result F(2,12) = 1.3232, P = 0.3025 Bonferroni multiple comparisons test: 12 vs 6.5: P > 0.999 12 vs 18.5: P = 0.4581 6.5 vs 18.5: P = 0.5674 Dur: ANOVA result F(2,12) =161.3177, P = 2.12 × 10-9 Bonferroni multiple comparisons test: 1 vs 5: P = 3.66 × 10-4 1 vs 8: P = 2.7 × 10-5 5 vs 8: P = 1.1 × 10-5 Int: ANOVA result F(2,12) = 77.1741, P = 1.41 × 10-7 Bonferroni multiple comparisons…
	l		Freq: ANOVA result F(2,12) = 1.0944, P = 0.3659 Bonferroni multiple comparisons test: 12 vs 6.5: P = 0.7182 12 vs 18.5:P > 0.999 6.5 vs 18.5:P = 0.6645 Dur: ANOVA result F(2,12) = 1.2484, P = 0.3217 Bonferroni multiple comparisons test: 1 vs 5: P = 0.6230 1 vs 8:P = 0.9098 5 vs 8:P > 0.999 Int: ANOVA result F(2,12) =57.1062, P = 7.39 × 10-7 Bonferroni multiple comparisons test: 50 vs 80: P = 6.01…
