# Supplementary material for: An intralayer microcircuit in the temporal association cortex underlies sensory-induced escape in mice
Source: Nat Commun. 2026 Mar 17;17:4088. doi: 10.1038/s41467-026-70754-z (PMC13144386; doi:10.1038/s41467-026-70754-z)
Supplement: Supplementary file 7 — Source Data [file 41467_2026_70754_MOESM7_ESM.xlsx]

## Sheet: Fig 1c
Time (s)	Speed (cm/s)
	Sound	Light	Air
0	0.091096	0	0
0.1	0.16142	0	0
0.2	0.214864	0	0
0.3	0.240546	0	0
0.4	0.265774	0	0
0.5	0.29407	0	0
0.6	0.289842	0	0.205763
0.7	0.28681	0	0.467789
0.8	0.269986	0	0.647283
0.9	0.242766	0	0.757328
1	0.219094	0	0.881963
1.1	0.202454	0	1.00151
1.2	0.192718	0	1.07227
1.3	0.191018	0	1.13763
1.4	0.181024	0	1.17424
1.5	0.175346	0	1.21354
1.6	0.172964	0	1.25283
1.7	0.179538	0	1.30722
1.8	0.19529	0	1.36612
1.9	0.197418	0	1.45163
2	0.187642	0	1.56197
2.1	0.179794	0	1.65366
2.2	0.171948	0	1.73251
2.3	0.169328	0	1.80112
2.4	0.165912	0	1.8362
2.5	0.166896	0	1.85969
2.6	0.177612	0	1.83371
2.7	0.189526	0	1.80801
2.8	0.215648	0	1.71156
2.9	0.244484	0	1.57143
3	0.269686	0	1.40893
3.1	0.297942	0	1.24571
3.2	0.331086	0	1.0989
3.3	0.360706	0	0.983438
3.4	0.379594	0	0.897383
3.5	0.385042	0	0.8635
3.6	0.382404	0	0.866668
3.7	0.366284	0	0.929608
3.8	0.354482	0	1.01709
3.9	0.34438	0	1.15385
4	0.328176	0	1.30855
4.1	0.302194	0	1.46189
4.2	0.277006	0	1.63956
4.3	0.260082	0	1.79754
4.4	0.242998	0	1.95094
4.5	0.224508	0	2.06543
4.6	0.213602	0	2.16379
4.7	0.201434	0	2.26836
4.8	0.194984	0.009652	2.32949
4.9	0.191588	0.025738	2.36167
5	0.195974	0.041826	2.38317
5.1	0.204622	0.057912	2.32639
5.2	0.208044	0.07855	2.23665
5.3	0.248128	0.10638	2.08728
5.4	0.425936	0.134212	1.92718
5.5	0.758958	0.162042	1.73648
5.6	1.28685	0.189874	1.52951
5.7	2.02391	0.1984	1.32952
5.8	3.0342	0.194058	1.13924
5.9	4.28254	0.189716	0.973678
6	5.74648	0.185374	0.863351
6.1	7.52342	0.179124	0.79397
6.2	9.57703	0.164922	0.765038
6.3	11.6347	0.15072	0.762363
6.4	13.6313	0.143712	0.818012
6.5	15.3944	0.186446	0.897897
6.6	16.8611	0.332738	1.02739
6.7	17.8599	0.692368	1.21204
6.8	18.4228	1.39992	1.56304
6.9	18.59	2.44638	2.02401
7	18.1684	3.78721	2.67523
7.1	17.1153	5.37142	3.54464
7.2	15.6769	7.21711	4.60612
7.3	13.9072	9.31717	5.83871
7.4	12.0319	11.4983	7.2398
7.5	10.1078	13.7004	8.8484
7.6	8.309	15.7499	10.5958
7.7	6.6655	17.2788	12.2665
7.8	5.16123	18.2878	13.8539
7.9	3.90514	18.8008	15.22
8	2.9539	18.8915	16.3168
8.1	2.22726	18.5568	17.1858
8.2	1.72017	17.7732	17.8037
8.3	1.34297	16.7219	18.1059
8.4	1.0922	15.3772	17.943
8.5	0.907484	13.7265	17.378
8.6	0.761872	12.1419	16.4265
8.7	0.660234	10.6311	15.2909
8.8	0.584454	9.24094	14.0011
8.9	0.523038	7.97415	12.5767
9	0.485	6.7832	10.9969
9.1	0.460584	5.70468	9.28923
9.2	0.447764	4.73564	7.63866
9.3	0.432592	3.92861	6.1251
9.4	0.416168	3.36348	4.79101
9.5	0.39151	2.83653	3.72946
9.6	0.352148	2.36589	2.8035
9.7	0.312534	1.94673	2.06108
9.8	0.273658	1.57107	1.51417
9.9	0.232394	1.27376	1.20951
10	0.19715	1.04496	1.12667
10.1	0.164802	0.831788	1.14848
10.2	0.137678	0.621552	1.2896
10.3	0.113736	0.427404	1.51399
10.4	0.09856	0.308964	1.74523
10.5	0.08981	0.241348	1.97369
10.6	0.087652	0.205176	2.18592
10.7	0.089584	0.181874	2.44951
10.8	0.093672	0.168224	2.61585
10.9	0.091514	0.16101	2.71329
11	0.085266	0.160988	2.77243
11.1	0.079984	0.174618	2.76803
11.2	0.078226	0.175376	2.69345
11.3	0.076468	0.161748	2.71666
11.4	0.076074	0.148118	2.80137
11.5	0.07022	0.12539	2.95011
11.6	0.06596	0.10266	2.96936
11.7	0.0617	0.079932	3.01278
11.8	0.060562	0.057202	3.0573
11.9	0.06969	0.039024	3.09384
12	0.080748	0.020844	3.13406
12.1	0.087488	0.0091	3.16746
12.2	0.096388	0.00455	3.00076
12.3	0.106252	0.003218	2.72041
12.4	0.118848	0.006434	2.29479
12.5	0.124624	0.009652	1.94151
12.6	0.13233	0.01287	1.60844
12.7	0.140036	0.022522	1.31652
12.8	0.134826	0.032174	1.0666
12.9	0.125754	0.041826	0.874166
13	0.11884	0.051478	0.739259
13.1	0.107612	0.06113	0.749997
13.2	0.096382	0.064348	0.844499
13.3	0.085152	0.074758	1.10802
13.4	0.076024	0.08517	1.4038
13.5	0.065194	0.095582	1.73382
13.6	0.054366	0.093124	2.11015
13.7	0.047946	0.098434	2.45581
13.8	0.043458	0.103744	2.73935
13.9	0.03897	0.113602	2.98926
14	0.038798	0.128012	3.16197
14.1	0.040784	0.14564	3.29532
14.2	0.044928	0.148878	3.27522
14.3	0.051232	0.156666	3.17664
14.4	0.056512	0.164456	3.00157
14.5	0.061794	0.183228	2.70305
14.6	0.068442	0.193662	2.40849
14.7	0.077018	0.207312	2.14222
14.8	0.087754	0.211862	1.88521
14.9	0.097696	0.207312	1.66578
15	0.105252	0.202762	1.48546
15.1	0.113902	0.205406	1.37517
15.2	0.119656	0.19895	1.30644
15.3	0.13063	0.198928	1.25809
15.4	0.141604	0.194358	1.25825
15.5	0.154736	0.187716	1.23785
15.6	0.164008	0.174638	1.19731
15.7	0.172016	0.173306	1.14846
15.8	0.177064	0.176522	1.093
15.9	0.181776	0.18429	1.02096
16	0.180554	0.199252	0.96612
16.1	0.181264	0.218764	0.900392
16.2	0.171756	0.23184	0.875508
16.3	0.162248	0.254756	0.85716
16.4	0.149788	0.283532	0.88584
16.5	0.14119	0.315528	0.972302
16.6	0.128644	0.347522	1.05316
16.7	0.115762	0.379516	1.15296
16.8	0.10208	0.408844	1.23312
16.9	0.088348	0.427002	1.27453
17	0.074616	0.451596	1.33932
17.1	0.066674	0.469754	1.37223
17.2	0.060892	0.463684	1.40397
17.3	0.055904	0.44663	1.39546
17.4	0.048418	0.429576	1.31641
17.5	0.043986	0.39094	1.23704
17.6	0.043414	0.352304	1.13069
17.7	0.046366	0.305348	1.04881
17.8	0.054206	0.25915	0.993021
17.9	0.062046	0.200086	0.918169
18	0.074774	0.157866	0.83504
18.1	0.087046	0.130034	0.768959
18.2	0.097954	0.121714	0.71818
18.3	0.109426	0.131574	0.691575
18.4	0.121864	0.155822	0.668673
18.5	0.133494	0.187264	0.666312
18.6	0.145468	0.229692	0.655152
18.7	0.156984	0.28253	0.638532
18.8	0.172592	0.348238	0.627682
18.9	0.181716	0.396342	0.62934
19	0.18833	0.46129	0.620049
19.1	0.199432	0.516378	0.601106
19.2	0.20917	0.541544	0.583011
19.3	0.216978	0.56671	0.574194
19.4	0.22061	0.589232	0.564233
19.5	0.217094	0.612306	0.540699
19.6	0.205558	0.640294	0.519895
19.7	0.178816	0.662608	0.495675
19.8	0.153668	0.692118	0.474186
19.9	0.130968	0.687932	0.440824
20	0.125242	0.668234	0.417114

## Sheet: Fig 1d
Time (s)	Count
	spontaneous	post-stimulation
0.25-0.75	1	0
0.75-1.25	2	11
1.25-1.75	0	52
1.75-2.25	0	86
2.25-2.75	1	12
2.75-3.25	2	0
3.25-3.75	1	0
3.75-4.25	2	0
4.25-4.75	1	0
4.75-5.25	0	1

## Sheet: Fig 1e
Time (s)	CDF
	spontaneous	post-stimulation
0	0
0.5	0.168
1	0.308
1.5	0.426
2	0.522
2.5	0.6
3	0.665
3.5	0.718
4	0.762
4.5	0.798
5	0.828
6	0.876
7	0.909
8	0.932
9	0.949
10	0.961
11	0.97
12	0.977
12.53	0.99
15	0.996
1.1		0.018519
1.2		0.067901
1.3		0.166667
1.4		0.265432
1.5		0.32716
1.6		0.351852
1.7		0.388889
1.8		0.462963
1.9		0.561728
2		0.722222
2.1		0.845679
2.2		0.919753
2.3		0.969136
2.4		0.993827
5.1		1

## Sheet: Fig 1f
Probability
	Sound	Light	Air
	0.94	0.72	0.69
	0.91	0.68	0.74
	0.88	0.73	0.64
	0.95	0.57	0.78
	1	0.56	0.6
	0.99	0.64	0.57
	0.96	0.68	0.59
Mean	0.947143	0.654286	0.658571
Std deviation	0.042314	0.0677882	0.0802971
SEM	0.0159932	0.0256215	0.0303494

## Sheet: Fig 1g
Latency (s)
	Sound	Light	Air
	1.42	2.12	2.22
	1.34	1.94	2.13
	1.51	2.03	2.34
	1.23	1.84	2.23
	1.44	2.27	2.05
	1.55	2.25	2.13
	1.34	2.04	2.33
Mean	1.404	2.07	2.204
Std deviation	0.11	0.1566	0.108
SEM	0.04157	0.0592	0.04082

## Sheet: Fig 1h
Peak Speed (cm/s)
	Sound	Light	Air
	18.58	18.89	18.1
	17.64	17.25	17.88
	16.84	16.54	16.24
	20.34	20.68	20.85
	19.68	19.25	20.36
	16.83	16.24	17.24
	18.68	18.24	17.84
Mean	18.37	18.1557	18.3586
Std deviation	1.35294	1.59251	1.65918
SEM	0.511361	0.601913	0.627111

## Sheet: Fig 1i
Duation (s)
	Sound	Light	Air
	3.42	3.84	3.65
	3.61	3.74	3.81
	3.32	3.94	3.73
	3.44	3.61	3.64
	3.65	3.84	3.74
	3.55	3.81	3.82
	3.55	4.13	4.22
Mean	3.506	3.844	3.801
Std deviation	0.1167	0.1622	0.1973
SEM	0.04412	0.06129	0.07456

## Sheet: Fig 1l
Time (s)	Speed (cm/s)
	Sound	Light	Air
0	2.60352	0.53247	2.47695
0.1	2.58642	0.54265	2.48625
0.2	2.62435	0.552335	2.49536
0.3	2.65425	0.53265	2.53195
0.4	2.65325	0.54236	2.55506
0.5	2.65348	0.55365	2.57946
0.6	2.64523	0.56354	2.6122
0.7	2.65426	0.644444	2.63788
0.8	2.68452	0.623873	2.652
0.9	2.44444	0.589116	2.65136
1	2.28292	0.54067	2.64237
1.1	2.14875	0.511534	2.63788
1.2	2.04459	0.465115	2.65007
1.3	1.9231	0.419683	2.64686
1.4	1.8357	0.380247	2.62568
1.5	1.76261	0.346173	2.58844
1.6	1.71012	0.320988	2.54993
1.7	1.67605	0.306667	2.51654
1.8	1.64889	0.311111	2.50178
1.9	1.62864	0.331852	2.51333
2	1.62519	0.36	2.54222
2.1	1.64247	0.397531	2.57882
2.2	1.66518	0.442963	2.64301
2.3	1.68296	0.494321	2.72326
2.4	1.69531	0.551605	2.81506
2.5	1.70815	0.61284	2.91007
2.6	1.72691	0.679506	2.99867
2.7	1.76	0.740741	3.05965
2.8	1.80148	0.795062	3.0802
2.9	1.83803	0.854321	3.0603
3	1.8716	0.913086	3.01536
3.1	1.91457	0.969877	2.9396
3.2	1.97728	1.03111	2.84524
3.3	2.05975	1.09827	2.73161
3.4	2.1521	1.1684	2.61156
3.5	2.25086	1.23062	2.50563
3.6	2.34963	1.29383	2.43116
3.7	2.4484	1.36395	2.392
3.8	2.54321	1.43457	2.38751
3.9	2.62963	1.50272	2.4042
4	2.70815	1.56395	2.43951
4.1	2.77531	1.61432	2.47867
4.2	2.82864	1.64741	2.51719
4.3	2.87704	1.65926	2.53709
4.4	2.92889	1.6558	2.51462
4.5	2.98074	1.63309	2.44914
4.6	3.02667	1.58222	2.34128
4.7	3.0716	1.50272	2.19427
4.8	3.11506	1.40296	2.01131
4.9	3.15753	1.2963	1.80074
5	3.19309	1.18469	1.5799
5.1	3.20938	1.07654	1.352
5.2	3.20099	0.979259	1.14079
5.3	3.16099	0.89679	0.975802
5.4	3.10519	0.831605	0.855111
5.5	3.05827	0.797531	0.788346
5.6	3.06469	0.798025	0.78963
5.7	3.1758	0.824198	0.866667
5.8	3.41926	0.864198	1.0278
5.9	3.82124	0.931358	1.28652
6	4.41383	1.04296	1.66336
6.1	5.21086	1.21432	2.15254
6.2	6.2158	1.45926	2.73674
6.3	7.40839	1.79111	3.41081
6.4	8.74568	2.2163	4.16449
6.5	10.1442	2.73728	4.98173
6.6	11.5037	3.37086	5.84711
6.7	12.7684	4.13086	6.74588
6.8	13.8904	4.99654	7.66454
6.9	14.8252	5.92988	8.57679
7	15.5244	6.90074	9.45822
7.1	15.9684	7.88346	10.3063
7.2	16.1758	8.85531	11.1145
7.3	16.1743	9.79901	11.8804
7.4	15.9857	10.7037	12.6148
7.5	15.6538	11.5511	13.3216
7.6	15.1901	12.3264	13.9764
7.7	14.6168	13.0301	14.5555
7.8	13.962	13.6716	15.0441
7.9	13.2849	14.2464	15.4511
8	12.6217	14.7551	15.7759
8.1	11.9575	15.201	16.025
8.2	11.2815	15.5817	16.1919
8.3	10.6291	15.9012	16.2484
8.4	10.0148	16.1664	16.2054
8.5	9.45728	16.3773	16.1033
8.6	8.96494	16.5309	15.9422
8.7	8.54222	16.6301	15.7637
8.8	8.14914	16.7091	15.5775
8.9	7.74914	16.7822	15.3804
9	7.36346	16.8469	15.1724
9.1	7.02667	16.8948	14.9734
9.2	6.72049	16.9185	14.804
9.3	6.42518	16.9022	14.6711
9.4	6.12494	16.8538	14.5722
9.5	5.82222	16.7797	14.535
9.6	5.51457	16.6839	14.5189
9.7	5.22963	16.5442	14.5202
9.8	4.9916	16.3496	14.5234
9.9	4.78173	16.1146	14.5106
10	4.55654	15.8573	14.4714
10.1	4.32593	15.6	14.4233
10.2	4.13086	15.3669	14.3276
10.3	4	15.1407	14.1517
10.4	3.91605	14.9338	13.893
10.5	3.85679	14.76	13.5874
10.6	3.81185	14.6212	13.2388
10.7	3.77481	14.5141	12.8665
10.8	3.74519	14.4153	12.5147
10.9	3.74025	14.3077	12.1937
11	3.74815	14.1704	11.8913
11.1	3.73037	13.9857	11.6364
11.2	3.65975	13.7758	11.4522
11.3	3.54765	13.519	11.3161
11.4	3.41284	13.1793	11.2166
11.5	3.26272	12.758	11.1633
11.6	3.09877	12.2711	11.1691
11.7	2.92247	11.7472	11.1916
11.8	2.72494	11.204	11.198
11.9	2.51556	10.6454	11.1678
12	2.30716	10.0923	11.1017
12.1	2.12444	9.52889	10.9836
12.2	1.96889	8.96346	10.8295
12.3	1.82716	8.42716	10.6446
12.4	1.68296	7.92296	10.4039
12.5	1.54173	7.46025	10.1098
12.6	1.4163	7.0237	9.80039
12.7	1.33037	6.61531	9.51086
12.8	1.26963	6.2479	9.25857
12.9	1.23259	5.89778	9.03773
13	1.20198	5.58074	8.89328
13.1	1.17827	5.31407	8.83294
13.2	1.17235	5.10568	8.82523
13.3	1.19259	4.95358	8.88494
13.4	1.23111	4.81827	8.99921
13.5	1.28049	4.70123	9.14943
13.6	1.31704	4.60543	9.30607
13.7	1.35259	4.52938	9.44281
13.8	1.38716	4.50173	9.55773
13.9	1.42173	4.50864	9.63284
14	1.45333	4.51605	9.65724
14.1	1.48741	4.49679	9.65467
14.2	1.52543	4.45679	9.61615
14.3	1.56197	4.43457	9.54104
14.4	1.58469	4.43802	9.41778
14.5	1.60642	4.44741	9.27141
14.6	1.62914	4.44296	9.13788
14.7	1.64988	4.40049	9.0204
14.8	1.66222	4.33284	8.89072
14.9	1.66321	4.27111	8.73472
15	1.65333	4.21531	8.55175
15.1	1.62617	4.15259	8.35403
15.2	1.58667	4.05531	8.12997
15.3	1.55111	3.92741	7.8918
15.4	1.51704	3.78617	7.63309
15.5	1.48247	3.64148	7.34997
15.6	1.44593	3.50272	7.04183
15.7	1.42074	3.36543	6.71378
15.8	1.40395	3.21975	6.39343
15.9	1.3842	3.07556	6.09427
16	1.36988	2.9442	5.81886
16.1	1.36593	2.84593	5.57748
16.2	1.36543	2.76642	5.36499
16.3	1.35704	2.69432	5.19679
16.4	1.33037	2.63704	5.07803
16.5	1.29185	2.58963	5.01319
16.6	1.23852	2.54025	4.99393
16.7	1.18272	2.48444	4.99714
16.8	1.13037	2.43111	5.00741
16.9	1.07358	2.37432	5.02025
17	1.00346	2.30074	5.03694
17.1	0.921975	2.21333	5.05427
17.2	0.85037	2.11753	5.04914
17.3	0.797531	2.00741	5.00035
17.4	0.76	1.89235	4.91432
17.5	0.728395	1.79062	4.8283
17.6	0.696296	1.6963	4.75768
17.7	0.66963	1.60099	4.68835
17.8	0.653333	1.51012	4.6158
17.9	0.653827	1.43704	4.5484
18	0.671605	1.37827	4.50474
18.1	0.690864	1.32741	4.48805
18.2	0.712593	1.29086	4.50153
18.3	0.739753	1.25827	4.52207
18.4	0.784198	1.22124	4.52207
18.5	0.845432	1.19161	4.50667
18.6	0.910123	1.16444	4.50731
18.7	0.979753	1.13284	4.52881
18.8	1.05383	1.08691	4.55472
18.9	1.1284	1.03556	4.56085
19	1.20741	0.98963	4.55575
19.1	1.28938	0.935309	4.55384
19.2	1.36938	0.879012	4.57524
19.3	1.43852	0.817284	4.62732
19.4	1.49037	0.74716	4.68775
19.5	1.53333	0.677037	4.73487
19.6	1.56938	0.61284	4.77489
19.7	1.59605	0.554568	4.81019
19.8	1.61531	0.495309	4.81497
19.9	1.62617	0.426667	4.87246
20	1.62222	0.361185	4.87842

## Sheet: Fig 1m
Time (s)	Count					Time (s)	CDF
	spontaneous	post-stimulation					spontaneous	post-stimulation
0.1-0.3	4	0				0.1	0.032258
0.3-0.5	2	0				0.2	0.048387
0.5-0.7	2	35				0.3	0.064516
0.7-0.9	1	15				0.4	0.096774
0.9-1.1	2	15				0.5	0.096774
1.1-1.3	2	33				0.6	0.112903
1.3-1.5	2	63				0.7	0.129032
1.5-1.7	5	28				0.8	0.145161
1.7-1.9	3	0				0.9	0.16129
1.9-2.1	1	0				1	0.177419
2.1-2.3	4	0				1.1	0.193548
2.3-2.5	2	0				1.2	0.193548
2.5-2.7	5	0				1.3	0.209677
2.7-2.9	2	0				1.4	0.241935
2.9-3.1	1	0				1.5	0.241935
3.1-3.3	7	0				1.6	0.274194
3.3-3.5	1	0				1.7	0.322581
3.5-3.7	2	0				1.8	0.33871
3.7-3.9	4	0				1.9	0.370968
3.9-4.1	1	0				2	0.387097
4.1-4.3	2	0				2.1	0.403226
4.3-4.5	2	0				2.2	0.419355
4.5-4.7	2	0				2.3	0.451613
4.7-4.9	2	0				2.4	0.483871
4.9-5.1	1	0				2.5	0.483871
						2.6	0.564516
						2.7	0.564516
						2.8	0.580645
						2.9	0.596774
						3	0.612903
						3.1	0.645161
						3.2	0.677419
						3.3	0.725806
						3.4	0.741935
						3.5	0.758065
						3.6	0.774194
						3.7	0.822581
						3.8	0.822581
						3.9	0.83871
						4	0.83871
						4.1	0.854839
						4.2	0.887097
						4.3	0.903226
						4.4	0.919355
						4.5	0.919355
						4.6	0.951613
						4.7	0.983871
						4.8	0.983871
						4.9	1
						0.5		0.042328
						0.6		0.100529
						0.7		0.185185
						0.8		0.26455
						0.9		0.322751
						1		0.343915
						1.1		0.354497
						1.2		0.407407
						1.3		0.518519
						1.4		0.693122
						1.5		0.851852
						1.6		0.952381
						1.7		1

## Sheet: Fig 1n
Probability
	Sound	Light	Air
	0.98	0.85	0.88
	0.95	0.86	0.92
	1	1	1
	0.94	0.92	0.87
	0.96	0.82	0.86
	0.988	0.94	0.9
	1	0.85	0.88
Mean	0.974	0.891429	0.901429
Std deviation	0.0241937	0.0638823	0.0477593
SEM	0.00914435	0.0241453	0.0180513

[truncated: 69 more sheets: Fig 1o, Fig 1p, Fig 1q, Fig 1r, Fig 1s, Fig 1t, Fig 1u, Fig 1v, Fig 1w, Fig 2d, Fig 2f, Fig 3c, Fig 3d, Fig 3g, Fig 3h, Fig 3l, Fig 3p, Fig 4b, Fig 4d, Fig 4e …]
